# Supplementary material for: Growth and feeding of deep-sea coral Lophelia pertusa from the California margin under simulated ocean acidification conditions
Source: PeerJ. 2018 Sep 27;6:e5671. doi: 10.7717/peerj.5671 (PMC6164558; doi:10.7717/peerj.5671)
Supplement: Table S1 — Time 1 corresponds to the initial time when the first B-W measurement was made. Time 2 correspons to the final time measurement. It is provided in the table the raw buoyant-weight value as well as the standardize Dry weight value, which is the one taken into consideration for the analysis. [file peerj-06-5671-s001.xlsx]

## Sheet: Buoyant-weight
Time	Tank	pH	AT	Fragment	Ave_B-W	SW Density	Dry Weight
Initial	A	pH 7.6	2300	Lophelia 1	4.211	1.02735	6.92735
Initial	A	pH 7.6	2300	Lophelia 2	5.5273	1.02735	9.09275
Initial	A	pH 7.6	2300	Lophelia 3	4.81117	1.02735	7.91466
Initial	A	pH 7.6	2300	Lophelia 4	7.50187	1.02735	12.341
Initial	B	pH 7.9	2300	Lophelia 1	7.36423	1.02735	12.1146
Initial	B	pH 7.9	2300	Lophelia 2	8.25047	1.02735	13.5725
Initial	B	pH 7.9	2300	Lophelia 3	9.21123	1.02735	15.153
Initial	B	pH 7.9	2300	Lophelia 4	5.33667	1.02735	8.77914
Initial	C	pH 7.6	2200	Lophelia 1	7.50747	1.02735	12.3502
Initial	C	pH 7.6	2200	Lophelia 2	7.8652	1.02735	12.9387
Initial	C	pH 7.6	2200	Lophelia 3	6.73313	1.02735	11.0764
Initial	C	pH 7.6	2200	Lophelia 4	3.88003	1.02735	6.38289
Initial	D	pH 7.6	2200	Lophelia 1	11.2987	1.02735	18.5871
Initial	D	pH 7.6	2200	Lophelia 2	7.69067	1.02735	12.6516
Initial	D	pH 7.6	2200	Lophelia 3	3.25213	1.02735	5.34996
Initial	D	pH 7.6	2200	Lophelia 4	5.05673	1.02735	8.31864
Initial	E	pH 7.6	2300	Lophelia 1	5.85993	1.02735	9.63995
Initial	E	pH 7.6	2300	Lophelia 2	6.78293	1.02735	11.1583
Initial	E	pH 7.6	2300	Lophelia 3	4.28717	1.02735	7.05265
Initial	E	pH 7.6	2300	Lophelia 4	8.15817	1.02735	13.4207
Initial	F	pH 7.9	2300	Lophelia 1	5.15713	1.02735	8.4838
Initial	F	pH 7.9	2300	Lophelia 2	4.55507	1.02735	7.49336
Initial	F	pH 7.9	2300	Lophelia 3	10.6349	1.02735	17.4951
Initial	F	pH 7.9	2300	Lophelia 4	5.7333	1.02735	9.43163
Final	A	pH 7.6	2300	Lophelia 1	4.18725	1.02735	6.88828
Final	A	pH 7.6	2300	Lophelia 2	5.49665	1.02735	9.04233
Final	A	pH 7.6	2300	Lophelia 3	4.81107	1.02735	7.9145
Final	A	pH 7.6	2300	Lophelia 4	7.51107	1.02735	12.3562
Final	B	pH 7.9	2300	Lophelia 1	7.40982	1.02735	12.1896
Final	B	pH 7.9	2300	Lophelia 2	8.29013	1.02735	13.6378
Final	B	pH 7.9	2300	Lophelia 3	9.25143	1.02735	15.2192
Final	B	pH 7.9	2300	Lophelia 4	5.35993	1.02735	8.81742
Final	C	pH 7.6	2200	Lophelia 1	7.49083	1.02735	12.3229
Final	C	pH 7.6	2200	Lophelia 2	7.84107	1.02735	12.899
Final	C	pH 7.6	2200	Lophelia 3	6.72183	1.02735	11.0578
Final	D	pH 7.6	2200	Lophelia 1	11.2958	1.02735	18.5822
Final	D	pH 7.6	2200	Lophelia 2	7.67393	1.02735	12.6241
Final	D	pH 7.6	2200	Lophelia 3	3.25243	1.02735	5.35045
Final	D	pH 7.6	2200	Lophelia 4	5.04293	1.02735	8.29593
Final	E	pH 7.6	2300	Lophelia 1	5.84952	1.02735	9.62283
Final	E	pH 7.6	2300	Lophelia 2	6.78807	1.02735	11.1668
Final	E	pH 7.6	2300	Lophelia 3	4.26593	1.02735	7.01772
Final	E	pH 7.6	2300	Lophelia 4	8.15443	1.02735	13.4145
Final	F	pH 7.9	2300	Lophelia 1	5.18205	1.02735	8.52479
Final	F	pH 7.9	2300	Lophelia 2	4.59165	1.02735	7.55354
Final	F	pH 7.9	2300	Lophelia 3	10.6503	1.02735	17.5204
Final	F	pH 7.9	2300	Lophelia 4	5.7567	1.02735	9.47012
